# Supplementary material for: Effect of Gut Microbiota Alteration on Colorectal Cancer Progression in an In Vivo Model: Histopathological and Immunological Evaluation
Source: Curr Issues Mol Biol. 2025 Dec 23;48(1):15. doi: 10.3390/cimb48010015 (PMC12839836; doi:10.3390/cimb48010015)
Supplement: Supplementary file 1 [file cimb-48-00015-s001.zip]

Archive with 1 entries (1 files):
- cimb-4035328-supplementary.pdf
